# Supplementary material for: Mission possible: an optimised protocol for the unbarcodable Ceraphronoidea (Hymenoptera)
Source: Biodivers Data J. 2022 Jun 30;10:e84860. doi: 10.3897/BDJ.10.e84860 (PMC9848487; doi:10.3897/BDJ.10.e84860)
Supplement: Supplementary material 1 — Supplementary data [file bdj-10-e84860-s001.xlsx]

## Sheet: Tabelle1
Sample SMNS accession number	extraction method	DNA concentration (ng/µl)	PCR Cer_COI_F/HCO2198	seq Cer_COI_F/HCO	HQ %	PCR LCO1490/HCO2198	PCR LepF/LepR	seq LepF/LepR	HQ %	PCR PF2/HCO	seq COI_pF2/HCO	HQ %	PCR COI_pF2/COI_2437d	seq COI_pF2/COI_2437d	HQ %
SMNS_Hym_Cer_000155	GBOL automated workflow	9.72	yes	failed	n/a	-	-	-	-	-	-	-	-	-	-
SMNS_Hym_Cer_000163	GBOL automated workflow	3.51	yes	yes	100	-	-	-	-	-	-	-	-	-	-
SMNS_Hym_Cer_000164	GBOL automated workflow	13.3	yes	yes	100	-	-	-	-	-	-	-	-	-	-
SMNS_Hym_Cer_000165	GBOL automated workflow	9.75	yes	yes	100	-	-	-	-	-	-	-	-	-	-
SMNS_Hym_Cer_000166	GBOL automated workflow	5.66	yes	yes	97.7	-	-	-	-	-	-	-	-	-	-
SMNS_Hym_Cer_000167	GBOL automated workflow	5.42	yes	yes	92.5	-	-	-	-	-	-	-	-	-	-
SMNS_Hym_Cer_000168	GBOL automated workflow	3.09	failed	n/a	n/a	-	-	-	-	-	-	-	-	-	-
SMNS_Hym_Cer_000169	GBOL automated workflow	10.63	yes	yes	96.3	-	-	-	-	-	-	-	-	-	-
SMNS_Hym_Cer_000170	GBOL automated workflow	4.78	yes	yes	97.6	-	-	-	-	-	-	-	-	-	-
SMNS_Hym_Cer_000171	GBOL automated workflow	6.54	failed	n/a	n/a	-	-	-	-	-	-	-	-	-	-
SMNS_Hym_Cer_000172	GBOL automated workflow	9.46	yes	failed	n/a	-	-	-	-	-	-	-	-	-	-
SMNS_Hym_Cer_000173	GBOL automated workflow	7.34	yes	yes	100	-	-	-	-	-	-	-	-	-	-
SMNS_Hym_Cer_000174	GBOL automated workflow	8.56	yes	yes	100	-	-	-	-	-	-	-	-	-	-
SMNS_Hym_Cer_000175	GBOL automated workflow	7.92	failed	n/a	n/a	-	-	-	-	-	-	-	-	-	-
SMNS_Hym_Cer_000176	GBOL automated workflow	10.30	yes	failed	n/a	-	-	-	-	-	-	-	-	-	-
SMNS_Hym_Cer_000177	GBOL automated workflow	11.45	yes	yes	100	-	-	-	-	-	-	-	-	-	-
SMNS_Hym_Cer_000178	GBOL automated workflow	11.90	yes	yes	100	-	-	-	-	-	-	-	-	-	-
SMNS_Hym_Cer_000179	GBOL automated workflow	7.80	yes	yes	98.1	-	-	-	-	-	-	-	-	-	-
SMNS_Hym_Cer_000180	GBOL automated workflow	7.96	yes	yes	99.5	-	-	-	-	-	-	-	-	-	-
SMNS_Hym_Cer_000181	GBOL automated workflow	4.21	yes	yes	96.6	-	-	-	-	-	-	-	-	-	-
SMNS_Hym_Cer_000182	GBOL automated workflow	4.92	failed	n/a	n/a	-	-	-	-	-	-	-	-	-	-
SMNS_Hym_Cer_000183	GBOL automated workflow	13.73	yes	yes	99.7	-	-	-	-	-	-	-	-	-	-
SMNS_Hym_Cer_000184	GBOL automated workflow	14.00	yes	yes	100	-	-	-	-	-	-	-	-	-	-
SMNS_Hym_Cer_000185	GBOL automated workflow	12.49	yes	yes	94.7	-	-	-	-	-	-	-	-	-	-
SMNS_Hym_Cer_000186	GBOL automated workflow	4.60	yes	failed	n/a	-	-	-	-	-	-	-	-	-	-
SMNS_Hym_Cer_000187	GBOL automated workflow	8.52	yes	yes	100	-	-	-	-	-	-	-	-	-	-
SMNS_Hym_Cer_000188	GBOL automated workflow	3.04	yes	yes	99.7	-	-	-	-	-	-	-	-	-	-
SMNS_Hym_Cer_000189	GBOL automated workflow	6.78	yes	yes	100	-	-	-	-	-	-	-	-	-	-
SMNS_Hym_Cer_000190	GBOL automated workflow	5.25	failed	n/a	n/a	-	-	-	-	-	-	-	-	-	-
SMNS_Hym_Cer_000191	GBOL automated workflow	7.64	yes	yes	97.1	-	-	-	-	-	-	-	-	-	-
SMNS_Hym_Cer_000192	GBOL automated workflow	4.85	yes	yes	99.7	-	-	-	-	-	-	-	-	-	-
SMNS_Hym_Cer_000193	GBOL automated workflow	4.06	yes	yes	99.4	-	-	-	-	-	-	-	-	-	-
SMNS_Hym_Cer_000194	GBOL automated workflow	5.57	yes	yes	100	-	-	-	-	-	-	-	-	-	-
SMNS_Hym_Cer_000195	GBOL automated workflow	4.97	yes	yes	100	-	-	-	-	-	-	-	-	-	-
SMNS_Hym_Cer_000196	GBOL automated workflow	6.79	yes	yes	95.8	-	-	-	-	-	-	-	-	-	-
SMNS_Hym_Cer_000197	GBOL automated workflow	7.51	yes	yes	94.8	-	-	-	-	-	-	-	-	-	-
SMNS_Hym_Cer_000198	GBOL automated workflow	9.06	yes	yes	100	-	-	-	-	-	-	-	-	-	-
SMNS_Hym_Cer_000199	GBOL automated workflow	8.34	yes	yes	98.2	-	-	-	-	-	-	-	-	-	-
SMNS_Hym_Cer_000200	GBOL automated workflow	10.20	yes	failed	n/a	-	-	-	-	-	-	-	-	-	-
SMNS_Hym_Cer_000201	GBOL automated workflow	9.89	yes	yes	94.4	-	-	-	-	-	-	-	-	-	-
SMNS_Hym_Cer_000202	GBOL automated workflow	9.75	yes	yes	97.8	-	-	-	-	-	-	-	-	-	-
SMNS_Hym_Cer_000203	GBOL automated workflow	9.04	yes	yes	99	-	-	-	-	-	-	-	-	-	-
SMNS_Hym_Cer_000204	GBOL automated workflow	9.63	yes	yes	98.9	-	-	-	-	-	-	-	-	-	-
SMNS_Hym_Cer_000205	GBOL automated workflow	8.99	failed	n/a	n/a	-	-	-	-	-	-	-	-	-	-
SMNS_Hym_Cer_000206	GBOL automated workflow	6.34	yes	yes	100	-	-	-	-	-	-	-	-	-	-
SMNS_Hym_Cer_000207	GBOL automated workflow	9.55	failed	failed	n/a	-	-	-	-	-	-	-	-	-	-
SMNS_Hym_Cer_000209	GBOL automated workflow	10.12	yes	yes	94	-	-	-	-	-	-	-	-	-	-
SMNS_Hym_Cer_000210	GBOL automated workflow	4.65	yes	yes	99.3	-	-	-	-	-	-	-	-	-	-
SMNS_Hym_Cer_000211	GBOL automated workflow	8.76	yes	yes	100	-	-	-	-	-	-	-	-	-	-
SMNS_Hym_Cer_000212	GBOL automated workflow	8.06	yes	yes	100	-	-	-	-	-	-	-	-	-	-
SMNS_Hym_Cer_000213	GBOL automated workflow	5.89	yes	yes	98.2	-	-	-	-	-	-	-	-	-	-
SMNS_Hym_Cer_000214	GBOL automated workflow	5.64	yes	yes	100	-	-	-	-	-	-	-	-	-	-
SMNS_Hym_Cer_000215	GBOL automated workflow	7.02	yes	yes	100	-	-	-	-	-	-	-	-	-	-
SMNS_Hym_Cer_000216	GBOL automated workflow	7.34	yes	yes	100	-	-	-	-	-	-	-	-	-	-
SMNS_Hym_Cer_000217	GBOL automated workflow	5.28	yes	yes	100	-	-	-	-	-	-	-	-	-	-
SMNS_Hym_Cer_000218	GBOL automated workflow	6.50	yes	yes	100	-	-	-	-	-	-	-	-	-	-
SMNS_Hym_Cer_000219	GBOL automated workflow	14.33	yes	failed	n/a	-	-	-	-	-	-	-	-	-	-
SMNS_Hym_Cer_000220	GBOL automated workflow	12.48	yes	yes	100	-	-	-	-	-	-	-	-	-	-
SMNS_Hym_Cer_000221	GBOL automated workflow	4.75	yes	yes	100	-	-	-	-	-	-	-	-	-	-
SMNS_Hym_Cer_000222	GBOL automated workflow	6.23	yes	yes	100	-	-	-	-	-	-	-	-	-	-
SMNS_Hym_Cer_000223	GBOL automated workflow	8.14	yes	failed	n/a	-	-	-	-	-	-	-	-	-	-
SMNS_Hym_Cer_000224	GBOL automated workflow	9.56	yes	yes	100	-	-	-	-	-	-	-	-	-	-
SMNS_Hym_Cer_000225	GBOL automated workflow	7.41	yes	yes	100	-	-	-	-	-	-	-	-	-	-
SMNS_Hym_Cer_000226	GBOL automated workflow	5.66	yes	yes	97.7	-	-	-	-	-	-	-	-	-	-
SMNS_Hym_Cer_000408	DNeasy Blood&Tissue Kit Qiagen	no DNA	failed	n/a	n/a	-	-	-	-	-	-	-	failed	n/a	n/a
SMNS_Hym_Cer_000441	DNeasy Blood&Tissue Kit Qiagen	10.43	yes	yes	99.4	-	-	-	-	-	-	-	yes	yes	100
SMNS_Hym_Cer_000445	DNeasy Blood&Tissue Kit Qiagen	10.08	yes	yes	96.9	-	-	-	-	-	-	-	yes	yes	96.3
SMNS_Hym_Cer_000451	DNeasy Blood&Tissue Kit Qiagen	10.99	yes	yes	98.6	-	-	-	-	-	-	-	yes	yes	99.6
SMNS_Hym_Cer_000464	DNeasy Blood&Tissue Kit Qiagen	14.07	yes	failed	n/a	-	-	-	-	-	-	-	failed	n/a	n/a
SMNS_Hym_Cer_000465	DNeasy Blood&Tissue Kit Qiagen	10.50	yes	yes	93.1	-	-	-	-	-	-	-	yes	yes	59
SMNS_Hym_Cer_000466	DNeasy Blood&Tissue Kit Qiagen	10.70	yes	yes	98.1	-	-	-	-	-	-	-	yes	yes	98
SMNS_Hym_Cer_000467	DNeasy Blood&Tissue Kit Qiagen	12.04	yes	yes	98.5	-	-	-	-	-	-	-	yes	yes	94.6
SMNS_Hym_Cer_000468	DNeasy Blood&Tissue Kit Qiagen	11.64	yes	yes	97.1	-	-	-	-	-	-	-	yes	yes	95.7
SMNS_Hym_Cer_000469	DNeasy Blood&Tissue Kit Qiagen	10.07	yes	yes	98.8	-	-	-	-	-	-	-	yes	yes	99.3
SMNS_Hym_Cer_000470	DNeasy Blood&Tissue Kit Qiagen	10.55	yes	yes	97.6	-	-	-	-	-	-	-	yes	yes	98.3
SMNS_Hym_Cer_000476	DNeasy Blood&Tissue Kit Qiagen	9	yes	yes	100	failed	yes	Wolbachia	94.7	yes	yes	98	yes	yes	98.1
SMNS_Hym_Cer_000477	DNeasy Blood&Tissue Kit Qiagen	2.65	yes	yes	100	failed	yes	Wolbachia	93.6	yes	yes	99.2	yes	yes	99.9
SMNS_Hym_Cer_000478	DNeasy Blood&Tissue Kit Qiagen	5.76	yes	yes	100	failed	failed	n/a	n/a	failed	n/a	n/a	failed	n/a	n/a
SMNS_Hym_Cer_000479	DNeasy Blood&Tissue Kit Qiagen	10.9	yes	yes	98.6	failed	yes	yes	90.9	yes	yes	100	yes	yes	99.9
SMNS_Hym_Cer_000480	DNeasy Blood&Tissue Kit Qiagen	10.2	yes	yes	99.4	failed	yes	Wolbachia	95	yes	yes	100	yes	yes	100
SMNS_Hym_Cer_000481	DNeasy Blood&Tissue Kit Qiagen	6.44	yes	yes	97.7	failed	failed	n/a	n/a	yes	yes	99.4	yes	yes	99.3
SMNS_Hym_Cer_000482	DNeasy Blood&Tissue Kit Qiagen	10.33	yes	yes	98.4	failed	failed	n/a	n/a	yes	yes	97.3	yes	yes	96.6
SMNS_Hym_Cer_000483	DNeasy Blood&Tissue Kit Qiagen	11.10	yes	yes	99.8	failed	failed	n/a	n/a	yes	yes	99.2	yes	yes	99.9
SMNS_Hym_Cer_000489	DNeasy Blood&Tissue Kit Qiagen	11.40	yes	yes	93.5	-	-	-	-	-	-	-	yes	failed	n/a
SMNS_Hym_Cer_000490	DNeasy Blood&Tissue Kit Qiagen	11.21	yes	yes	100	-	-	-	-	-	-	-	yes	yes	96.7
SMNS_Hym_Cer_000491	DNeasy Blood&Tissue Kit Qiagen	13.40	failed	n/a	n/a	-	-	-	-	-	-	-	yes	host DNA	n/a
SMNS_Hym_Cer_000492	DNeasy Blood&Tissue Kit Qiagen	16.24	yes	failed	n/a	-	-	-	-	-	-	-	yes	failed	n/a
SMNS_Hym_Cer_000493	DNeasy Blood&Tissue Kit Qiagen	10.34	yes	failed	n/a	-	-	-	-	-	-	-	failed	n/a	n/a
SMNS_Hym_Cer_000494	DNeasy Blood&Tissue Kit Qiagen	11.65	yes	yes	99.4	-	-	-	-	-	-	-	yes	failed	n/a
SMNS_Hym_Cer_000495	DNeasy Blood&Tissue Kit Qiagen	17.69	yes	yes	97.7	-	-	-	-	-	-	-	yes	failed	n/a
SMNS_Hym_Cer_000496	DNeasy Blood&Tissue Kit Qiagen	4.88	yes	yes	97.1	-	-	-	-	-	-	-	yes	failed	n/a
SMNS_Hym_Cer_000497	DNeasy Blood&Tissue Kit Qiagen	5.61	yes	yes	99.8	-	-	-	-	-	-	-	yes	yes	100
SMNS_Hym_Cer_000498	DNeasy Blood&Tissue Kit Qiagen	7.12	yes	yes	100	-	-	-	-	-	-	-	yes	yes	99.4
SMNS_Hym_Cer_000499	DNeasy Blood&Tissue Kit Qiagen	7.24	yes	yes	99.5	-	-	-	-	-	-	-	yes	yes	99.9
SMNS_Hym_Cer_000500	DNeasy Blood&Tissue Kit Qiagen	7.68	failed	n/a	n/a	-	-	-	-	-	-	-	yes	yes	100
SMNS_Hym_Cer_000501	DNeasy Blood&Tissue Kit Qiagen	8.19	yes	yes	99.7	-	-	-	-	-	-	-	yes	yes	99.9
SMNS_Hym_Cer_000502	DNeasy Blood&Tissue Kit Qiagen	10.35	yes	yes	99.4	-	-	-	-	-	-	-	failed	n/a	n/a
SMNS_Hym_Cer_000503	DNeasy Blood&Tissue Kit Qiagen	12.52	yes	yes	99.5	-	-	-	-	-	-	-	yes	yes	99.9
SMNS_Hym_Cer_000504	DNeasy Blood&Tissue Kit Qiagen	14.78	yes	yes	98.9	-	-	-	-	-	-	-	yes	yes	99.9
SMNS_Hym_Cer_000505	DNeasy Blood&Tissue Kit Qiagen	7.8	yes	yes	96.6	-	-	-	-	-	-	-	yes	yes	97.1
SMNS_Hym_Cer_000506	DNeasy Blood&Tissue Kit Qiagen	7.09	yes	yes	99.5	-	-	-	-	-	-	-	yes	yes	98.3
SMNS_Hym_Cer_000507	DNeasy Blood&Tissue Kit Qiagen	7.67	yes	yes	95.3	-	-	-	-	-	-	-	yes	failed	n/a
SMNS_Hym_Cer_000508	DNeasy Blood&Tissue Kit Qiagen	9.15	failed	n/a	n/a	-	-	-	-	-	-	-	yes	yes	100
SMNS_Hym_Cer_000509	DNeasy Blood&Tissue Kit Qiagen	8.53	yes	yes	99.5	-	-	-	-	-	-	-	yes	contamination	n/a
SMNS_Hym_Cer_000510	DNeasy Blood&Tissue Kit Qiagen	8.07	yes	yes	98.9	-	-	-	-	-	-	-	yes	yes	100
SMNS_Hym_Cer_000511	DNeasy Blood&Tissue Kit Qiagen	10.27	failed	n/a	n/a	-	-	-	-	-	-	-	yes	yes	100
SMNS_Hym_Meg_000059	GBOL automated workflow	9.17	failed	n/a	n/a	-	-	-	-	-	-	-	-	-	-
SMNS_Hym_Meg_000069	GBOL automated workflow	10.51	yes	yes	97.9	-	-	-	-	-	-	-	-	-	-
SMNS_Hym_Meg_000081	GBOL automated workflow	7.33	yes	yes	100	-	-	-	-	-	-	-	-	-	-
SMNS_Hym_Meg_000083	GBOL automated workflow	7.68	yes	yes	99.5	-	-	-	-	-	-	-	-	-	-
SMNS_Hym_Meg_000086	GBOL automated workflow	9.06	yes	yes	100	-	-	-	-	-	-	-	-	-	-
SMNS_Hym_Meg_000090	GBOL automated workflow	10.5	yes	yes	99	-	-	-	-	-	-	-	-	-	-
SMNS_Hym_Meg_000095	GBOL automated workflow	12.68	yes	yes	100	-	-	-	-	-	-	-	-	-	-
SMNS_Hym_Meg_000096	GBOL automated workflow	8.22	yes	yes	97.7	-	-	-	-	-	-	-	-	-	-
SMNS_Hym_Meg_000097	GBOL automated workflow	7.83	yes	yes	100	-	-	-	-	-	-	-	-	-	-
SMNS_Hym_Meg_000098	GBOL automated workflow	6.94	yes	yes	100	-	-	-	-	-	-	-	-	-	-
SMNS_Hym_Meg_000099	GBOL automated workflow	10.87	yes	yes	100	-	-	-	-	-	-	-	-	-	-
SMNS_Hym_Meg_000100	GBOL automated workflow	9.39	yes	yes	100	-	-	-	-	-	-	-	-	-	-
SMNS_Hym_Meg_000101	GBOL automated workflow	8.27	yes	yes	99.5	-	-	-	-	-	-	-	-	-	-
SMNS_Hym_Meg_000102	GBOL automated workflow	6.75	yes	yes	100	-	-	-	-	-	-	-	-	-	-
SMNS_Hym_Meg_000103	GBOL automated workflow	10.44	yes	yes	100	-	-	-	-	-	-	-	-	-	-
SMNS_Hym_Meg_000104	GBOL automated workflow	11.64	yes	yes	100	-	-	-	-	-	-	-	-	-	-
SMNS_Hym_Meg_000105	GBOL automated workflow	7.85	yes	yes	100	-	-	-	-	-	-	-	-	-	-
SMNS_Hym_Meg_000106	GBOL automated workflow	9.61	yes	yes	99.7	-	-	-	-	-	-	-	-	-	-
SMNS_Hym_Meg_000107	GBOL automated workflow	7.94	yes	yes	100	-	-	-	-	-	-	-	-	-	-
SMNS_Hym_Meg_000108	GBOL automated workflow	7.08	yes	yes	100	-	-	-	-	-	-	-	-	-	-
SMNS_Hym_Meg_000109	GBOL automated workflow	7.19	yes	yes	100	-	-	-	-	-	-	-	-	-	-
SMNS_Hym_Meg_000110	GBOL automated workflow	10.23	yes	yes	100	-	-	-	-	-	-	-	-	-	-
SMNS_Hym_Meg_000111	GBOL automated workflow	9.31	yes	yes	99.4	-	-	-	-	-	-	-	-	-	-
SMNS_Hym_Meg_000112	GBOL automated workflow	4.98	yes	yes	100	-	-	-	-	-	-	-	-	-	-
SMNS_Hym_Meg_000113	GBOL automated workflow	8.07	yes	yes	100	-	-	-	-	-	-	-	-	-	-
SMNS_Hym_Meg_000114	GBOL automated workflow	8.55	yes	yes	99.5	-	-	-	-	-	-	-	-	-	-
SMNS_Hym_Meg_000115	GBOL automated workflow	6.19	yes	yes	90.9	-	-	-	-	-	-	-	-	-	-
SMNS_Hym_Meg_000116	GBOL automated workflow	4.56	yes	failed	n/a	-	-	-	-	-	-	-	-	-	-
SMNS_Hym_Meg_000117	GBOL automated workflow	3.17	yes	yes	93.8	-	-	-	-	-	-	-	-	-	-
SMNS_Hym_Meg_000118	GBOL automated workflow	4.38	yes	failed	n/a	-	-	-	-	-	-	-	-	-	-
SMNS_Hym_Meg_000208	DNeasy Blood&Tissue Kit Qiagen	6.08	yes	yes	98.5	failed	failed	n/a		yes	yes	99.8	yes	yes	100
SMNS_Hym_Meg_000231	DNeasy Blood&Tissue Kit Qiagen	9.02	yes	yes	98.4	failed	failed	n/a	n/a	yes	yes	100	yes	yes	99
SMNS_Hym_Meg_000232	DNeasy Blood&Tissue Kit Qiagen	4.13	yes	yes	94.2	failed	yes	Wolbachia	92	yes	yes	100	yes	yes	100
SMNS_Hym_Meg_000233	DNeasy Blood&Tissue Kit Qiagen	4.79	yes	yes	99.7	failed	yes	host DNA	93.4	yes	yes	100	yes	yes	99.9
samples marked with blue comprise the test batch
